# Supplementary material for: Comparison Between Chemiluminescent Assay and Enzyme-Linked ImmunoSorbent Assay Techniques for the Detection of Anti-Cardiolipin and Anti-β2 Glycoprotein I Antibody Values
Source: Diagnostics (Basel). 2026 May 25;16(11):1620. doi: 10.3390/diagnostics16111620 (PMC13256733; doi:10.3390/diagnostics16111620)
Supplement: Supplementary file 1 [file diagnostics-16-01620-s001.zip]

Archive with 1 entries (1 files):
- diagnostics-4205753-supplementary.pdf
